# Supplementary material for: Structure of an antagonist-bound ghrelin receptor reveals possible ghrelin recognition mode
Source: Nat Commun. 2020 Aug 19;11:4160. doi: 10.1038/s41467-020-17554-1 (PMC7438500; doi:10.1038/s41467-020-17554-1)
Supplement: Supplementary file 4 — Source Data File [file 41467_2020_17554_MOESM4_ESM.xlsx]

## Sheet: Fig. 4
log[Agonist], M	Wild				D99A				D99E
-10	27.8833	30.8544	37.6011	34.0215	34.7018	41.5205	34.2112	29.5483	20.9996	15.4015	16.0092	18.2388
-9.5	34.8485	33.6024	45.5923	38.4164	31.928	27.9893	23.3178	8.6446	20.3643	15.5482	15.0985	21.1079
-9	51.487	69.1085	69.6155	75.0678	35.3645	21.1815	21.2766	7.2169	46.7918	39.6624	33.3619	36.9467
-8.5	69.5407	81.7212	114.073	66.8657	21.5669	44.3477	44.6523	19.7421	59.5575	49.8415	53.1375	56.9941
-8	97.099	95.166	93.3617	70.234	17.608	32.9672	23.4812	2.8113	74.7026	45.3771	71.5334	73.4114
-7.5	107.916	91.196	106.06	89.697	4.1509	4.216	7.3563	2.7012	75.6659	73.5751	84.0339	91.3486
-7	116.104	149.899	120.445	128.261	15.6381	4.1359	13.2308	13.0036	80.8882	91.0767	89.704	84.5739
-6	103.799	124.558	101.882	119.573	33.2407	26.6312	33.3516	33.8724	88.6561	94.3298	92.9564	92.6585
log[Agonist], M	Wild				R102A				R102K
-10	6.6293	11.5824	8.2972	3.464	1.4344	2.6142	1.6358	1.1476	1.0149	2.9293	2.4644	1.7868
-9.5	22.4741	27.5313	18.0973	20.8123	1.213	2.1752	1.3357	1.6101	2.3772	7.0247	11.5067	29.1877
-9	22.6755	32.4282	14.8004	21.4988	2.6735	2.0203	1.3721	1.472	6.2708	5.1034	5.1481	8.7103
-8.5	58.9304	66.4877	54.6072	77.3059	1.7808	1.5011	2.2314	11.4287	29.149	36.581	25.0475	25.0135
-8	55.2359	77.6525	56.4332	61.6685	4.3959	1.7502	1.9089	14.8527	31.3861	24.7941	27.7649	42.2651
-7.5	79.4001	78.5299	59.2819	62.9404	10.5483	10.3085	10.5804	38.4487	48.3537	35.6466	66.5115	27.8615
-7	81.6097	104.447	82.5665	53.0562	8.7635	7.5326	6.7492	8.767	66.5522	38.4215	78.2757	52.5807
-6	78.461	96.4421	82.5585	66.7899	13.2006	15.3935	9.7137	10.4026	65.3985	48.4723	85.9626	52.4273
log[Agonist], M	Wild				E124A				E124D
-10	2.4114	1.363	1.0894	0.7872	1.7509	1.5366	2.1088	1.6122	2.5457	2.3143	3.6293	1.6331
-9.5	2.8403	1.7294	2.6973	2.7712	1.5317	1.9425	1.9057	2.8846	2.1121	2.4728	1.2008	1.0341
-9	6.0167	2.7396	3.199	1.2611	2.5438	1.6588	2.2413	1.6635	1.1098	1.892	1.7855	0.6173
-8.5	21.6761	31.5044	26.1734	17.1137	1.9183	1.7251	1.8459	1.2325	6.1695	1.8689	2.4544	0.5862
-8	40.6502	37.5363	41.3534	28.6301	1.4659	2.1907	2.821	1.4916	1.2727	1.9729	2.2309	0.7624
-7.5	52.9726	65.7474	60.9899	46.7672	0.7769	1.1089	2.6551	1.3711	23.9021	29.2353	25.7385	18.9583
-7	60.9254	72.7907	70.1363	53.4456	1.6762	1.2427	2.7971	3.3641	36.9007	32.196	30.1967	30.9589
-6	55.6558	65.1732	63.4901	56.5461	17.1423	18.0833	16.9892	17.128	45.3329	51.1578	50.0225	44.291
log[Agonist], M	Wild				R283A				R283K
-10	10.6681	10.0247	12.7396	9.8692	3.4513	3.272	1.8394	2.0086	1.9442	3.3343	2.4525	2.173
-9.5	21.4051	21.5872	25.5307	18.2066	5.2795	3.5435	3.6012	3.5353	3.9239	1.4439	2.3435	1.59
-9	26.8705	31.3852	41.8625	35.6265	6.9244	1.3083	3.0776	2.6804	3.1446	5.5386	2.0087	2.6091
-8.5	40.8662	77.9193	51.7254	53.0447	7.6563	5.1249	2.1771	1.539	3.1946	3.8602	5.1457	4.1411
-8	47.375	57.79	68.0296	62.6686	6.3093	4.1113	3.642	3.2022	14.7129	13.8387	15.1272	13.2615
-7.5	54.6129	72.5644	70.049	59.8328	6.1144	3.1073	3.655	2.0897	26.7658	29.5347	28.5574	23.3846
-7	52.0833	71.6251	81.4544	58.6658	4.6653	5.5761	8.6863	2.189	42.7045	44.6261	39.1265	33.3724
-6	59.8226	68.9707	54.1678	42.5976	2.2672	3.4041	1.6731	2.4631	53.7384	48.1635	46.2357	44.9683
log[Agonist], M	Wild				F279A				F279Y
-10	14.8595	20.4251	9.3009	13.9838	1.5476	2.4372	1.747	2.3282	1.7135	2.6141	4.849	2.5495
-9.5	17.8224	19.9179	14.5746	18.4221	1.5324	3.249	2.8193	1.5368	29.2718	12.1729	15.1586	14.6811
-9	33.9856	36.5018	32.5603	40.8118	3.4194	2.3249	1.1501	5.908	38.2265	40.5486	37.0839	28.0199
-8.5	34.9544	44.733	41.2409	49.7884	3.7444	1.9889	2.2833	2.617	53.3664	52.7542	58.8021	58.4225
-8	48.1796	65.1048	63.4439	53.9434	8.4604	9.9474	11.2719	3.7613	95.0969	65.3352	58.3476	72.7838
-7.5	62.3242	73.7296	67.1548	74.1987	18.9484	20.0538	16.9207	21.8812	90.5308	87.6218	84.3859	74.5872
-7	57.3043	78.9165	72.8154	75.2522	32.3988	19.7659	25.2835	30.4369	75.5591	92.525	86.2661	75.5089
-6	54.3217	58.3661	62.7613	65.1888	30.3409	36.5855	32.5093	29.6986	66.7583	69.9601	67.3233	62.6753
log[Agonist], M	Wild				F286A				F286Y
-10	2.0907	3.2962	1.8701	2.2461	2.0785	3.6438	1.6667	2.1351	1.3714	1.1509	1.7194	1.3753
-9.5	11.3859	7.0166	15.0245	15.2578	1.8492	2.0028	2.8421	1.5693	7.0215	5.6185	1.8719	3.9938
-9	15.0997	23.5645	11.6001	23.4466	0.7171	1.4616	1.2341	2.2872	4.3057	1.7913	1.8923	4.7124
-8.5	36.0565	37.0042	45.7557	40.7492	17.1722	20.7542	20.1609	15.3714	50.3687	33.755	22.118	34.307
-8	49.9628	42.9431	45.8091	37.1828	19.501	20.4066	19.5738	21.022	44.3301	30.5613	29.2314	33.6016
-7.5	65.7667	61.8081	68.1814	55.4263	33.684	32.9206	35.2919	38.6217	57.6337	47.027	42.1653	43.5365
-7	65.7937	74.0738	85.638	54.2118	35.7075	35.4241	40.4779	58.2277	66.4983	68.5742	53.7459	71.0547
-6	78.6958	76.504	79.9247	49.5439	39.9797	51.1662	46.6703	52.1454	61.8703	63.2112	51.662	47.4279
log[Agonist], M	Wild				F290A				F290Y
-10	15.3449	17.3158	11.3059	2.4597	2.294	3.8204	2.1312	1.672	1.6334	2.3954	1.1137	2.2691
-9.5	15.8132	33.946	18.0819	17.7728	1.9372	2.4832	1.9884	1.6323	1.2564	2.2027	4.2374	1.1801
-9	18.8189	25.5406	21.6429	28.4898	11.0083	5.1204	1.717	2.3901	1.8477	11.0916	7.9651	11.4542
-8.5	44.965	63.2789	59.8899	62.5702	33.9122	28.4498	24.2848	34.4216	48.2135	46.0822	36.8843	40.7029
-8	51.902	71.4244	75.4358	51.2974	37.1251	38.2842	29.2924	26.1994	52.8603	51.0783	58.7855	48.1808
-7.5	70.5118	85.7915	98.4995	70.6467	61.7529	65.8656	55.8746	56.3431	83.3414	76.9065	90.2697	74.73
-7	88.7331	93.1833	90.9408	75.8976	63.6236	59.1842	59.6963	64.3452	90.7921	81.5335	84.0721	78.2483
-6	71.8409	77.2801	80.004	69.606	59.7067	63.387	66.0581	48.8416	78.2323	79.1188	79.4687	71.9875
log[Agonist], M	Wild				F309A				F309Y
-10	26.827	26.8649	22.2287	22.5029	2.3126	2.0467	2.3531	1.6138	12.6548	9.8784	11.3932	1.2804
-9.5	13.7351	10.1918	14.0798	13.9269	1.8598	3.4438	1.9648	1.7165	2.0182	2.3951	2.9256	1.4046
-9	32.9759	38.1217	37.5079	34.5389	5.0025	2.3288	4.7804	2.7463	22.8154	21.731	22.3176	15.882
-8.5	37.4726	39.2645	45.7269	39.5881	5.6458	2.7132	4.7434	7.0714	22.581	25.3254	29.5361	21.3162
-8	50.0137	56.4565	57.8405	57.6315	15.7732	14.2984	16.1426	18.4289	51.9448	53.2535	54.3566	46.7086
-7.5	60.9752	61.309	71.9258	71.4748	27.7012	25.4369	26.1105	25.5706	63.8232	70.1327	71.9559	61.9685
-7	56.1887	75.8751	77.4185	81.7184	45.4646	43.5179	34.8953	35.8224	79.621	89.3187	96.5901	91.3335
-6	60.2506	74.7679	75.6891	67.5603	42.7577	38.7248	34.0007	35.6983	81.8541	87.1322	80.2214	83.9083
log[Agonist], M	Wild				F312A				F312Y
-10	17.252	18.4715	18.8911	19.2914	3.0373	1.1927	2.7758	1.0651	1.5953	1.792	0.8252	2.4922
-9.5	11.0703	10.9043	5.1608	9.3171	2.3753	3.034	2.1694	2.814	3.2256	1.5491	1.4023	0.9841
-9	22.28	28.1827	27.8643	35.1666	1.4312	2.1073	1.5327	2.4096	7.5727	7.3888	1.5866	5.39
-8.5	29.6374	41.2647	40.7346	37.7758	6.6135	3.4129	3.5707	6.4535	12.8206	13.0116	13.5919	8.3865
-8	44.2574	55.8306	49.4593	55.6221	18.4082	13.0686	11.2748	13.1043	27.8465	24.5388	18.651	19.5249
-7.5	58.1175	62.0221	62.1291	72.3792	17.8406	23.9448	17.5485	17.5442	42.455	31.959	28.7978	27.1193
-7	53.6512	70.5805	71.7547	72.4229	26.968	26.8927	23.1307	21.8754	37.8438	33.6534	31.7377	33.2655
-6	61.6778	73.79	68.9273	60.8964	27.2255	22.6785	23.7064	24.9132	32.148	35.2828	29.5639	28.8849

## Sheet: Supplementary Fig. 2
log[Agonist], M	Wild				29-366				29-346
-10	3.1145	6.1007	2.9394	2.3347	3.0725	1.6992	1.6928	1.4205	1.5127	1.4189	1.3456	2.105
-9.5	18.0495	18.8548	16.7829	17.1418	3.4465	1.0316	3.7624	1.4147	1.1449	2.2379	1.0199	2.0105
-9	39.1324	41.2312	45.9634	43.5228	1.3717	2.2666	1.8403	2.1491	1.8656	1.5938	0.9024	1.3919
-8.5	57.1242	70.3526	72.9112	67.507	0.8567	1.712	2.127	1.2237	1.1349	1.4079	1.5323	1.4323
-8	72.7902	84.2951	88.1824	77.2554	2.6507	1.1666	2.8582	1.0533	1.4137	1.7302	1.4668	1.8272
-7.5	92.9608	99.8394	92.2503	99.0945	2.3618	1.1227	1.9291	2.0418	1.2553	2.5262	1.9334	1.2964
-7	94.9286	96.1697	105.926	89.5127	2.2597	2.3976	1.8112	1.1181	1.5814	2.2187	1.8854	1.1084
-6	82.8798	85.7182	80.3224	90.4919	1.7305	1.4371	1.8378	1.3167	1.7178	1.233	1.7721	1.0173
log[Agonist], M	Wild				1-346
-10	2.5787	4.474	1.7307	1.9483	3.4272	5.6299	2.2238	2.4697
-9.5	9.1865	12.8939	8.5489	10.6336	20.2729	19.8005	19.0564	12.9742
-9	18.6471	25.0846	26.4785	26.6358	36.5741	32.8246	35.5366	34.2309
-8.5	27.3484	36.8814	36.8378	40.1075	49.1336	46.1768	45.9932	42.0693
-8	32.9061	47.0946	52.3962	51.1877	56.3352	57.5795	55.9997	49.0856
-7.5	46.0915	55.052	57.5125	56.4782	64.2554	63.4118	62.6619	52.269
-7	49.0557	59.4614	56.4471	58.3239	73.9263	59.7625	57.5923	61.684
-6	36.2592	45.9275	44.5213	50.3663	56.3391	54.3304	53.6534	46.036

## Sheet: Supplementary Fig. 3c
2020.6.5
Firefly luciferase activity
		hGHSR WT	hGHSR WT+c21(-6)	hGHSR WT+c21(-7)	hGHSR WT+c21(-8)	hGHSR WT+c21(-9)	hGHSR WT+c21(-10)	pcDNA3
	#1	2528	2456	2887	3572	1641	1933	1939
	#2	2836	2466	2677	2083	1980	2100	3345
	#3	2765	3512	2802	2192	2533	2413	3752
	#4	2597	2337	2475	2516	2430	2885	3093
	#5	3422	2632	2706	2736	2597	3070	2689
	#6	3578	2586	2298	2879	2431	2381
Renilla luciferase activity
		hGHSR WT	hGHSR WT+c21(-6)	hGHSR WT+c21(-7)	hGHSR WT+c21(-8)	hGHSR WT+c21(-9)	hGHSR WT+c21(-10)	pcDNA3
	#1	492	342	382	422	384	315	3501
	#2	500	480	452	441	368	353	5039
	#3	477	493	483	476	409	311	5819
	#4	516	436	392	420	432	388	4208
	#5	465	514	507	493	522	395	3802
	#6	488	520	522	577	474	371

## Sheet: Supplementary Fig. 3d
Crystallization construct (hGHSR29-346 (T130K/N188Q)) [Data: 20/05/26]
Conc. (nM)	Test-1 (CPM)	Test-2 (CPM)	Test-3 (CPM)	Non-specific bind (CPM)
50	1990.23	2600.95	2631.02	1270.68
25	1544.2	1746.27	1911.18	957.863
12.5	1039.63	1230.26	1126.64	409.091
6.25	598.235	763.061	684.025	330.508
3.125	542.77	568.619	612.022	337.968

## Sheet: Supplementary Fig. 5
2020.5.29
Firefly luciferase activity
		hGHSR WT	pcDNA3	A204E
	#1	2568	4162	512
	#2	2756	4222	518
	#3	3527	4406	602
	#4	2825	4473	557
	#5	3835	4612	555
	#6	3205	3894	523
Renilla luciferase activity
		hGHSR WT2	pcDNA3	A204E
	#1	378	10130	620
	#2	473	11100	716
	#3	463	10922	757
	#4	511	11020	780
	#5	446	10166	861
	#6	446	9439	725
2020.5.14	Ca assay
log[Agonist], M	Wild				A204E
-10	2.0615	2.3638	1.0811	1.8239	3.0581	3.5281	2.52	1.1514
-9.5	11.1545	16.605	15.5087	16.1018	2.3448	3.4278	1.863	1.0789
-9	23.8672	35.3328	32.7317	36.1608	1.8707	2.1943	2.3269	2.2801
-8.5	40.5493	61.4508	57.3903	50.2709	2.5203	4.6113	1.9025	1.121
-8	55.136	70.1246	66.5318	74.9017	15.4978	14.6402	10.4619	8.5025
-7.5	50.9468	82.4297	79.6818	82.2523	30.6404	24.0735	28.7772	19.2074
-7	56.7457	79.4876	88.1739	88.2471	37.2893	35.7459	32.5456	25.5253
-6	57.0544	62.6198	61.2084	69.9702	30.1944	27.3048	29.4602	28.5514

## Sheet: Supplementary Fig. 8
Wild [Data: 19/10/25]
Conc. (nM)	Test-1 (CPM)	Test-2 (CPM)	Test-3 (CPM)	Non-specific bind (CPM)
100	12138.3	12569.9	13462.8	3790.09
50	12844.8	13459.4	13141.4	2536.54
25	10358.6	10974.3	11547.2	2125.74
12.5	9098.94	9873.34	9330.44	1225.29
6.25	7029.3	7787.5	8475.92	1416.68
3.125	5059.49	4802.24	4571.74	1150.27
R102A [Data: 19/10/30]
Conc. (nM)	Test-1 (CPM)	Test-2 (CPM)	Test-3 (CPM)	Non-specific bind (CPM)
100	6954.87	6663.87	6027.71	2480.45
50	4104.54	4423.12	4873.05	1042.72
25	3116.66	3469.65	3109.94	845.278
12.5	2581.2	2626.88	2561.18	760.588
6.25	1873.14	1926.65	1706.85	520.294
3.125	1714.47	1282.55	1131.07	411.727
I178A [Data: 19/11/08]
Conc. (nM)	Test-1 (CPM)	Test-2 (CPM)	Test-3 (CPM)	Non-specific bind (CPM)
100	6239.23	6312.83	4751.77	3289.27
50	2898.58	3570.82	3225.67	1564.83
25	2206.39	2097.11	2194.92	799.663
12.5	1429.19	1733.94	1526.44	654.724
6.25	868.742	928.189	922.454	316.08
3.125	575.861	701.642	609.365	251.161
L181A [Data: 19/10/24]
Conc. (nM)	Test-1 (CPM)	Test-2 (CPM)	Test-3 (CPM)	Non-specific bind (CPM)
100	10983.2	8461.38	8678.04	3345.48
50	7424.15	6289.94	6688.08	1492.41
25	4576.23	4628.05	4843.19	928.118
12.5	3478.54	3625.38	3563.17	676.546
6.25	2704.1	2665.07	2914.35	763.739
3.125	2008.54	1899.59	1894.48	505.523
M213A [Data: 19/11/01]
Conc. (nM)	Test-1 (CPM)	Test-2 (CPM)	Test-3 (CPM)	Non-specific bind (CPM)
100	7044.17	5877.16	6478.54	2451.97
50	4699.41	4309.12	4830.73	1699.74
25	3308.04	3131.09	3579.87	984.002
12.5	2322.65	2541.07	2321.86	428.824
6.25	1342.65	1333.19	1458.42	349.165
3.125	1042.67	995.396	1110.87	298.211
F279A [Data: 19/11/07]
Conc. (nM)	Test-1 (CPM)	Test-2 (CPM)	Test-3 (CPM)	Non-specific bind (CPM)
100	5415.47	3682.68	4154.42	2880.05
50	2267.32	2337.99	2015.3	1114.16
25	1117.17	1020.7	1184.4	1209.3
12.5	974.675	1011.43	845.1	720
6.25	525.413	566.486	596.506	367.956
3.125	338.692	397.266	473.592	201.427
R286A [Data: 19/11/18]
Conc. (nM)	Test-1 (CPM)	Test-2 (CPM)	Test-3 (CPM)	Non-specific bind (CPM)
100	3502.17	3055.38	2614.94	2682.04
50	1248.95	1303.7	1610.85	1325.72
25	696.571	684.053	602.867	741.217
12.5	429.239	720.547	456.449	579.864
6.25	436.177	293.096	374.869	337.695
3.125	291.658	288.87	312.705	268.829
F309A [Data: 19/10/24]
Conc. (nM)	Test-1 (CPM)	Test-2 (CPM)	Test-3 (CPM)	Non-specific bind (CPM)
100	5533.08	4407.26	4712.08	2404.01
50	3291.36	3597.88	2939.88	1171.58
25	1900.09	2430.24	2142.55	999.131
12.5	1361.26	1338	1314.04	487.062
6.25	732.721	769.231	768.066	490.877
3.125	650.677	555.556	558.19	315.286
F312A [Data: 19/11/08]
Conc. (nM)	Test-1 (CPM)	Test-2 (CPM)	Test-3 (CPM)	Non-specific bind (CPM)
100	5742.57	5155.88	5174.05	2625.59
50	2471.25	3171.78	3217.35	1661.56
25	1733.3	2090.75	1941.64	1275.21
12.5	1001.31	1128.68	1187.76	462.922
6.25	618.964	857.584	666.52	377.567
3.125	431.813	390.063	493.145	191.972

## Sheet: Supplementary Fig. 9k & 10g
Firefly luciferase activity
		hGHSR WT	D99A	R102A	E124A	R283A	F279A	F286A	F290A	F309A	F312A	I178A	L181A	M213A	BG
	#1	3273	1687	6440	3093	1301	736	3309	3521	2131	1921	7896	3170	3164	12
	#2	2092	3012	5729	4047	2052	2777	3360	3503	2303	3254	8551	3744	3120	9
	#3	2230	2583	6516	3900	1963	2523	4024	3243	2654	2777	8807	3265	3283	14
	#4	2667	2417	7700	4008	1834	2262	3167	4739	2666	2428	9121	3382	3831	14
	#5	6886	2293	8119	3666	1735	2403	3350	3756	2441	2868	8866	3850	2968	9
	#6	2936	1944	9103	3932	1615	2177	4051	4582	2264	2259	8618	3889	3355	10
														mean BG	11.3333
Renilla luciferase activity
		hGHSR WT	D99A	R102A	E124A	R283A	F279A	F286A	F290A	F309A	F312A	I178A	L181A	M213A	BG
	#1	442	1020	1261	609	654	1004	594	646	554	652	2060	617	695	22
	#2	409	1297	1368	778	648	1182	594	697	672	1328	2409	802	652	17
	#3	412	1231	1504	878	813	1451	672	770	585	1006	2299	731	663	23
	#4	386	1205	1765	866	744	1366	551	721	533	909	2705	788	562	22
	#5	433	1310	1992	780	721	1126	731	704	640	868	2668	849	511	19
	#6	313	942	2127	872	589	1224	937	683	703	777	2670	731	598	24
														mean BG	21.1667

## Sheet: Supplementary Fig. 10a-c
log[Agonist], M	Wild				I178A
-10	16.9793	18.5651	23.6568	12.1507	1.9543	1.3248	3.8843	1.6845
-9.5	35.5463	58.4083	44.3239	22.6817	9.7806	14.0498	4.5619	9.5927
-9	67.7377	72.5462	72.0323	54.6343	32.0997	25.72	25.5381	27.6282
-8.5	85.2731	92.3359	80.7873	63.2429	71.098	75.6908	62.977	31.3474
-8	113.159	115.883	102.341	90.6663	91.5975	83.0315	83.31	81.5397
-7.5	123.631	118.59	97.8156	72.5761	98.5753	107.918	118.767	94.4888
-7	113.992	130.822	129.129	88.5889	128.1	147.747	137.59	106.558
-6	85.9016	112.323	115.76	93.6534	163.609	144.109	149.901	134.963
log[Agonist], M	Wild				L181A
-10	23.4841	30.0868	26.195	15.8678	15.0859	4.5088	10.9995	7.3057
-9.5	43.1474	34.8891	39.1834	23.3588	30.1894	28.2375	31.5732	22.4009
-9	60.4212	66.4437	59.6204	47.8995	53.5811	57.9757	50.2988	55.1294
-8.5	82.2226	74.1559	93.1631	67.0613	77.1252	97.4466	89.3458	85.3692
-8	85.4841	95.3806	102.348	77.7035	97.2264	88.8252	101.504	90.715
-7.5	104.82	112.448	111.698	83.7987	113.006	101.802	104.119	103.184
-7	119.671	121.85	130.204	97.9781	114.093	118.63	107.287	87.5389
-6	114.958	131.531	112.915	90.8153	105.166	106.031	107.519	80.4991
log[Agonist], M	Wild				M213A
-10	16.9548	11.7694	4.2506	4.9405	2.6821	2.7321	4.1659	2.2372
-9.5	20.4673	28.5753	26.5264	26.0029	17.155	11.7806	5.7805	5.4896
-9	27.8728	31.5442	42.9737	37.1407	12.1174	20.9233	25.9726	12.4866
-8.5	45.9665	57.9887	53.7251	67.1454	48.5533	47.2586	47.498	31.4911
-8	61.5065	72.1808	83.4441	66.8536	44.3341	68.3048	48.1245	43.5589
-7.5	63.2468	86.7459	75.5767	66.6801	54.7416	63.5587	71.1827	60.7681
-7	60.9374	87.8872	89.228	76.4641	67.1958	64.4252	71.25	65.7384
-6	58.9544	60.2093	69.3528	50.293	52.5865	51.7538	55.4071	48.7826

## Sheet: Supplementary Fig. 11
125I-Ghrelin [Date: 2017/07/05]
conc. (nM)	Test-1 (DPM)	Test-2 (DPM)	Test-3 (DPM)	Non-specific bind (DPM)
5	212144	95235.5	91445.5	34684.5
2.5	85962.5	75608.5	89892.5	16405
1.25	52972.5	62217.5	53096.5	6523.5
0.625	38745	45378	42798	3838
0.3125	30716.5	27429	28055	1883
0.15625	21501.5	18355.5	19049.5	638.5
0.078125	13386.5	15102	12666.5	1114.5
0.0390625	11660	10317.5	9601.5	400
125I-des-acyl Ghrelin [Date: 2017/11/21]
conc. (nM)	Test-1 (DPM)	Test-2 (DPM)	Test-3 (DPM)	Non-specific bind (DPM)
5	14363	13097	15993	15821.5
2.5	5881	7633	5969	6743.5
1.25	2845.5	2828	2627	2465
0.625	1399	1133	3106	2083
0.3125	2170.5	1285	1162.5	483
0.15625	250	407.5	466.5	409
0.078125	338	214	178.5	170.5
0.0390625	100	256	207	100
